# Supplementary material for: A Biocompatible, Highly Sensitive, and Non-Enzymatic Glucose Electrochemical Sensor Based on a Copper-Cysteamine (Cu-Cy)/Chitosan-Modified Electrode
Source: Nanomaterials (Basel). 2024 Aug 31;14(17):1430. doi: 10.3390/nano14171430 (PMC11397198; doi:10.3390/nano14171430)
Supplement: Supplementary file 1 [file nanomaterials-14-01430-s001.zip]

Archive with 1 entries (1 files):
- nanomaterials-3152066-supplementary.pdf
